# Supplementary material for: Impact of Diabetes on Management and Outcomes in Patients with Borderline FFRCT
Source: J Cardiovasc Dev Dis. 2025 Dec 24;13(1):11. doi: 10.3390/jcdd13010011 (PMC12842064; doi:10.3390/jcdd13010011)
Supplement: Supplementary file 1 [file jcdd-13-00011-s001.zip]

Archive with 1 entries (1 files):
- jcdd-4024823-supplementary.pdf
